# Supplementary material for: Genome-Wide Identification and Characterization of TaCRY Gene Family and Its Expression in Seed Aging Process of Wheat
Source: Curr Issues Mol Biol. 2025 Jul 6;47(7):522. doi: 10.3390/cimb47070522 (PMC12293649; doi:10.3390/cimb47070522)
Supplement: Supplementary file 1 [file cimb-47-00522-s001.zip]

Archive with 1 entries (1 files):
- cimb-3682028-supplementary.pdf
